# Supplementary material for: Population projections for U.S. counties by age, sex, and race controlled to shared socioeconomic pathway
Source: Sci Data. 2019 Feb 5;6:190005. doi: 10.1038/sdata.2019.5 (PMC6362894; doi:10.1038/sdata.2019.5)
Supplement: Supplementary file 1 [file sdata20195-isa1.zip]

Archive with 3 entries (3 files):
- i_Investigation.txt
- s_study_Hauer.txt
- a_assay_Hauer.txt
