# Supplementary material for: Population projections for U.S. counties by age, sex, and race controlled to shared socioeconomic pathway
Source: Sci Data. 2019 Feb 5;6:190005. doi: 10.1038/sdata.2019.5 (PMC6362894; doi:10.1038/sdata.2019.5)
Supplement: Supplementary file 1 [file sdata20195-isa1.zip › i_Investigation.txt]

# Investigation File generated for Scientific Data with Investigation File Authoring Tool version 0.1.0 on 03/01/2019 - This metadata file is CC0
ONTOLOGY SOURCE REFERENCE
Term Source Name	IAO	NCBITAXON	GAZ	ERO	PATO	EFO	NCIT	OBI
Term Source File	http://data.bioontology.org/ontologies/IAO	http://data.bioontology.org/ontologies/NCBITAXON	http://data.bioontology.org/ontologies/GAZ	http://data.bioontology.org/ontologies/ERO	http://data.bioontology.org/ontologies/PATO	http://data.bioontology.org/ontologies/EFO	http://data.bioontology.org/ontologies/NCIT	http://data.bioontology.org/ontologies/OBI
Term Source Version	2015-02-23	2016AB	$Revision: 1.512 $	2013-08-02	unknown	2.103	17.06d	2014-08-18
Term Source Description	Information Artifact Ontology	National Center for Biotechnology Information (NCBI) Organismal Classification	Gazetteer	Eagle-I Research Resource Ontology	Phenotypic Quality Ontology	Experimental Factor Ontology	National Cancer Institute Thesaurus	Ontology for Biomedical Investigations
INVESTIGATION
Investigation Identifier
Investigation Title
Investigation Description
Investigation Submission Date
Investigation Public Release Date
INVESTIGATION PUBLICATIONS
Investigation PubMed ID
Investigation Publication DOI
Investigation Publication Author List
Investigation Publication Title
Investigation Publication Status
Investigation Publication Status Term Accession Number
Investigation Publication Status Term Source REF
INVESTIGATION CONTACTS
Investigation Person Last Name
Investigation Person Mid Initials
Investigation Person First Name
Investigation Person Address
Investigation Person Phone
Investigation Person Fax
Investigation Person Email
Investigation Person Affiliation
Investigation Person Roles
Investigation Person Roles Term Accession Number
Investigation Person Roles Term Source REF
STUDY
Study Identifier	10.1038/sdata.2019.5
Study Title	Population projections for U.S. counties by age, sex, and race controlled to shared socioeconomic pathway
Study Submission Date	19/06/2018
Study Public Release Date	05/02/2019
Study Description	http://www.nature.com/articles/sdata20195#abstract
Study File Name	s_study_Hauer.txt
Comment[Subject Keywords]	//;//
Comment[Manuscript Licence]	CC BY-4.0
Comment[Experimental Metadata Licence]	CC0
Comment[Supplementary Information File Name]		Supplementary Information
Comment[Supplementary Information File Type]	x-zip-compressed	pdf
Comment[Supplementary Information File URL]	http://www.nature.com/articles/sdata20195#supplementary-information	http://www.nature.com/articles/sdata20195#supplementary-information
Comment[Data Repository]	Open Science Framework
Comment[Data Record Accession]	doi:10.17605/OSF.IO/9YNFC
Comment[Data Record URI]	http://dx.doi.org/10.17605/OSF.IO/9YNFC
STUDY DESIGN DESCRIPTORS
Study Design Type	source-based data analysis objective
Study Design Type Term Accession Number	ERO:0100121
Study Design Type Term Source REF	ERO
STUDY PUBLICATIONS
Study PubMed ID
Study Publication DOI
Study Publication Author List
Study Publication Title
Study Publication Status
Study Publication Status Term Accession Number
Study Publication Status Term Source REF
STUDY FACTORS
Study Factor Name	age	sex	ethnicity	socioeconomic pathway
Study Factor Type	age	biological sex	ethnic group	Socioeconomic Factors
Study Factor Type Term Accession Number	PATO:0000011	PATO:0000047	http://www.ebi.ac.uk/efo/EFO_0001799	NCIT:C17468
Study Factor Type Term Source REF	PATO	PATO	EFO	NCIT
STUDY ASSAYS
Study Assay Measurement Type	population characteristics
Study Assay Measurement Type Term Accession Number	""
Study Assay Measurement Type Term Source REF	""
Study Assay Technology Type	computational modeling technique
Study Assay Technology Type Term Accession Number	ERO:0001251
Study Assay Technology Type Term Source REF	ERO
Study Assay Technology Platform	""
Study Assay File Name	a_assay_Hauer.txt
STUDY PROTOCOLS
Study Protocol Name	Data	Cohort Change Differences	Projecting CCRs and CCDs	Group quarters	Projection Controls
Study Protocol Type	Data Source	computational modeling technique	prediction	computational modeling technique	quality control
Study Protocol Type Term Accession Number	NCIT:C16493	ERO:0001251	OBI:0302910	ERO:0001251	ERO:0001219
Study Protocol Type Term Source REF	NCIT	ERO	OBI	ERO	ERO
Study Protocol Description					
Study Protocol URI	""	""	""	""	""
Study Protocol Version					
Study Protocol Parameters Name	""	""	""	""	""
Study Protocol Parameters Name Term Accession Number	""	""	""	""	""
Study Protocol Parameters Name Term Source REF	""	""	""	""	""
Study Protocol Components Name	""	""	""	""	""
Study Protocol Components Type	""	""	""	""	""
Study Protocol Components Type Term Accession Number	""	""	""	""	""
Study Protocol Components Type Term Source REF	""	""	""	""	""
STUDY CONTACTS
Study Person Last Name	Hauer
Study Person First Name	Mathew E.
Study Person Mid Initials	
Study Person Email	mehauer@fsu.edu
Study Person Phone	
Study Person Fax	
Study Person Address	
Study Person Affiliation	Department of Sociology, Florida State University, 600 W. College Avenue, Tallahassee, USA
Study Person Roles	
Study Person Roles Term Accession Number	
Study Person Roles Term Source REF	
Comment[Study Person ORCID]	0000-0001-9390-5308
Comment[Funder]	
Comment[FundRef ID]	
Comment[Funder Term Source REF]	
Comment[Grant Identifier]	
