# Supplementary material for: Population projections for U.S. counties by age, sex, and race controlled to shared socioeconomic pathway
Source: Sci Data. 2019 Feb 5;6:190005. doi: 10.1038/sdata.2019.5 (PMC6362894; doi:10.1038/sdata.2019.5)
Supplement: Supplementary file 1 [file sdata20195-isa1.zip › s_study_Hauer.txt]

Source Name	Comment[data source URL]	Material Type	Term Source REF	Term Accession Number	Characteristics[organism]	Term Source REF	Term Accession Number	Characteristics[geographical location]	Term Source REF	Term Accession Number	Protocol REF	Sample Name	Factor Value[age]	Factor Value[sex]	Factor Value[ethnicity]	Factor Value[socioeconomic pathway]
United States Census Bureau	https://www.census.gov/census2000/sumfile1.html	data set	IAO	IAO:0000100	Homo sapiens	NCBITAXON	NCBITaxon:9606	United States of America	GAZ	GAZ:00002459	Data	Summary File 1 focusing on age, sex, households, families and housing units	age	sex
United States Census Bureau	https://www.census.gov/mp/www/cat/decennial_census_2010/summary_file_1_1.html	data set	IAO	IAO:0000100	Homo sapiens	NCBITAXON	NCBITaxon:9606	United States of America	GAZ	GAZ:00002459	Data	Summary File 1 Demographic data down to the block group level	age	sex	ethnicity
National Cancer Institute	https://seer.cancer.gov/popdata/download.html	data set	IAO	IAO:0000100	Homo sapiens	NCBITAXON	NCBITaxon:9606	United States of America	GAZ	GAZ:00002459	Data	US Population Data 1969-2016	age	sex	ethnicity
International Institute for Applied Systems Analysis	https://tntcat.iiasa.ac.at/SspDb/dsd?Action=htmlpage&page=about	data set	IAO	IAO:0000100	Homo sapiens	NCBITAXON	NCBITaxon:9606	United States of America	GAZ	GAZ:00002459	Data	Shared Socioeconomic Pathways	age	sex		socioeconomic pathway
