# Supplementary material for: Population projections for U.S. counties by age, sex, and race controlled to shared socioeconomic pathway
Source: Sci Data. 2019 Feb 5;6:190005. doi: 10.1038/sdata.2019.5 (PMC6362894; doi:10.1038/sdata.2019.5)
Supplement: Supplementary file 1 [file sdata20195-isa1.zip › a_assay_Hauer.txt]

Sample Name	Protocol REF	Protocol REF	Protocol REF	Protocol REF	Comment[method detail]	Assay Name	Raw Data File	Comment[Data Repository]	Comment[Data Record Accession]	Comment[Data Record URI]
Summary File 1 focusing on age, sex, households, families and housing units	Cohort Change Differences	Projecting CCRs and CCDs	Group quarters	Projection Controls	Total Population (P012) minus the Population in Housing Units (PCT013) is the Group Quarters population	Summary File 1 - focusing on age, sex, households, families, and housing units	county_projections_official	Open Science Framework	doi:10.17605/OSF.IO/9YNFC	http://dx.doi.org/10.17605/OSF.IO/9YNFC
Summary File 1 Demographic data down to the block group level	Cohort Change Differences	Projecting CCRs and CCDs	Group quarters	Projection Controls	Total Population (P012) minus the Population in Housing Units (PCT013) is the Group Quarters population	Summary File 1 - Demographic data down to the block level	SSP_asrc.zip	Open Science Framework	doi:10.17605/OSF.IO/9YNFC	http://dx.doi.org/10.17605/OSF.IO/9YNFC
US Population Data 1969-2016	Cohort Change Differences	Projecting CCRs and CCDs	Group quarters	Projection Controls		1969-2016 White; Black; Other; All States Combined_adjusted	county_projections_official	Open Science Framework	doi:10.17605/OSF.IO/9YNFC	http://dx.doi.org/10.17605/OSF.IO/9YNFC
US Population Data 1969-2016	Cohort Change Differences	Projecting CCRs and CCDs	Group quarters	Projection Controls	Collapsed eight possible race/ethnic categories to four categories (White NH, Black NH, Hispanic, and Other NH)	1990-2016 4 Expanded Races by Origin; All States Combined_adjusted	SSP_asrc.zip	Open Science Framework	doi:10.17605/OSF.IO/9YNFC	http://dx.doi.org/10.17605/OSF.IO/9YNFC
Shared Socioeconomic Pathways	Cohort Change Differences	Projecting CCRs and CCDs	Group quarters	Projection Controls	Truncated the open age interval (100+) to aged 85+ for consistency with the NVSS population estimates	Shared Socioeconomic Pathways	SSP_asrc.zip	Open Science Framework	doi:10.17605/OSF.IO/9YNFC	http://dx.doi.org/10.17605/OSF.IO/9YNFC
